# Supplementary material for: Challenging the paradigm: non-canonical exoprotease cheating in clinical Pseudomonas aeruginosa isolates
Source: FEMS Microbiol Ecol. 2025 Oct 22;101(11):fiaf106. doi: 10.1093/femsec/fiaf106 (PMC12574336; doi:10.1093/femsec/fiaf106)
Supplement: fiaf106_Supplemental_Files [file fiaf106_supplemental_files.zip]

Archive with 5 entries (5 files):
- Supple fig non canonical 20-8-25.pptx
- Table S1.xlsx
- Table S2.xlsx
- Table S3.xlsx
- Table S4.docx
