# Supplementary material for: Challenging the paradigm: non-canonical exoprotease cheating in clinical Pseudomonas aeruginosa isolates
Source: FEMS Microbiol Ecol. 2025 Oct 22;101(11):fiaf106. doi: 10.1093/femsec/fiaf106 (PMC12574336; doi:10.1093/femsec/fiaf106)
Supplement: fiaf106_Supplemental_Files [file fiaf106_supplemental_files.zip › Table S1.xlsx]

## Sheet: variation 34.7 vs wt  all.var
Samples	Contig	Pos	Ref	Var	Score	Var_cov	Var_frac	Type	Ref_nt	Var_nt	Ref_nt_pos_change	Ref_aa_pos_change	Frameshift	Gene_ID	Locus_tag	Gene_name	Function	Upstream_feature	Downstream_feature	snpEff_type	snpEff_impact
1:SE1	287.42104.con.0001	1215847	TCCCCCCCCACTCAG	TCCACCACCCCCACTCAG	219.607	14	0.22	Insertion	ctgagtggggggggaggc	CTGAGTGGGGGTGGTGGAggc	1129_1140delCTGAGTGGGGGGinsCTGAGTGGGGGTGGT	Gly380dup		fig|287.42104.peg.1085			Beta-propeller domains of methanol dehydrogenase type	Beta-propeller domains of methanol dehydrogenase type	Flagellar biosynthesis protein FlhB	missense_variant&conservative_inframe_insertion	MODERATE
1:SE1	287.42104.con.0001	1980026	T	C	52.5382	31	0.49	Synon	cta	ctG	1026A>G	Leu342Leu		fig|287.42104.peg.1817			hypothetical protein	Phage integrase	hypothetical protein	synonymous_variant	LOW
1:SE1	287.42104.con.0001	1980323	T	C	24.2836	26	0.44	Synon	gca	gcG	729A>G	Ala243Ala		fig|287.42104.peg.1817			hypothetical protein	Phage integrase	hypothetical protein	synonymous_variant	LOW
1:SE1	287.42104.con.0001	1985168	A	G	193.64	27	0.53	Synon	gct	gcC	303T>C	Ala101Ala		fig|287.42104.peg.1825			Phage ssDNA binding protein	Phage protein	Phage protein	synonymous_variant	LOW
1:SE1	287.42104.con.0001	1985173	A	G	243.984	27	0.53	Synon	ttg	Ctg	298T>C	Leu100Leu		fig|287.42104.peg.1825			Phage ssDNA binding protein	Phage protein	Phage protein	synonymous_variant	LOW
1:SE1	287.42104.con.0001	1985273	A	G	152.739	26	0.53	Synon	gtt	gtC	198T>C	Val66Val		fig|287.42104.peg.1825			Phage ssDNA binding protein	Phage protein	Phage protein	synonymous_variant	LOW
1:SE1	287.42104.con.0001	2297293	C	A	2418.17	109	0.83	Nonsyn	gag	Tag	520G>T	Glu174*		fig|287.42104.peg.2102			peptidase M24	Dipeptide ABC transporter, substrate-binding protein DppA (TC 3.A.1.5.2)	Transcriptional regulator	stop_gained	HIGH
1:SE1	287.42104.con.0001	2649502	GGT	GAGT	2010.86	64	0.96	Insertion	agggtg	agGAGTg	627_628insA	Val210fs	yes	fig|287.42104.peg.2422			Hydrolase, carbon-nitrogen family	hypothetical protein	tRNA-SeC-TCA	frameshift_variant	HIGH
1:SE1	287.42104.con.0001	3285655	A	G	1368.87	55	0.81											Glycolate dehydrogenase (EC 1.1.99.14), subunit GlcD	Glycolate utilization operon transcriptional activator GlcC	intergenic_region	MODIFIER
1:SE1	287.42104.con.0001	3484005	TTCT	TTCTCT	1717.45	73	0.78	Insertion										putative membrane protein	probable sodium/proton antiporter	intergenic_region	MODIFIER
1:SE1	287.42104.con.0001	4277701	A	T	388.703	40	0.6	Nonsyn	aaa	aaT	870A>T	Lys290Asn		fig|287.42104.peg.3940			DNA-directed RNA polymerase alpha subunit (EC 2.7.7.6)	SSU ribosomal protein S4p (S9e) @ SSU ribosomal protein S4p (S9e), zinc-independent	LSU ribosomal protein L17p	missense_variant	MODERATE
1:SE1	287.42104.con.0001	5323003	CGCT	GGCCT	1827.15	57	0.97	Insertion										Long-chain-fatty-acid--CoA ligase (EC 6.2.1.3)	Long-chain-fatty-acid--CoA ligase (EC 6.2.1.3)	intergenic_region	MODIFIER
1:SE1	287.42104.con.0001	546500	CAC	CTAC	1614.5	56	0.93	Insertion										TonB-dependent receptor	Transcriptional regulator, LysR family	intergenic_region	MODIFIER
1:SE1	287.42104.con.0002	290500	AAACG	AAGAACG	2193.84	65	0.97	Insertion										NnrS protein involved in response to NO	hypothetical protein	intergenic_region	MODIFIER
