# Supplementary material for: Challenging the paradigm: non-canonical exoprotease cheating in clinical Pseudomonas aeruginosa isolates
Source: FEMS Microbiol Ecol. 2025 Oct 22;101(11):fiaf106. doi: 10.1093/femsec/fiaf106 (PMC12574336; doi:10.1093/femsec/fiaf106)
Supplement: fiaf106_Supplemental_Files [file fiaf106_supplemental_files.zip › Table S2.xlsx]

## Sheet: Differentially regulated
log(2) transformed Label Free Quantification (LFQ) intensity vaues						Other parameters from the proteomic analysis																					Data from the UniProt database
LFQ intensity 34.7 R1	LFQ intensity 34.7 R2	LFQ intensity 34.7 R3	LFQ intensity AUS 531 R1	LFQ intensity AUS 531 R2	LFQ intensity AUS 531 R3	Fold change AUS531 > 34.7	Fold change 34.7 > AUS531	C: Student's T-test Significant 34.7_AUS 531	C: Student's T-test significant	N: Peptides	N: Razor + unique peptides	N: Unique peptides	N: Sequence coverage [%]	N: Unique + razor sequence coverage [%]	N: Unique sequence coverage [%]	N: Mol. weight [kDa]	N: Q-value	N: Score	N: Intensity	N: MS/MS count	N: -Log Student's T-test p-value 34.7_AUS 531	N: Student's T-test q-value 34.7_AUS 531	N: Student's T-test Difference 34.7_AUS 531	N: Student's T-test Test statistic 34.7_AUS 531	T: id	T: Majority protein IDs	Protein names	Gene Names	Function [CC]	Pathway	Gene Ontology (biological process)	Gene Ontology (cellular component)	Gene Ontology (molecular function)	Subcellular location [CC]
14.7488	15.2546	14.1872	23.2623	23.2217	23.3253	365.442		+	34.7_AUS 531	2	2	2	3.3	3.3	3.3	45.517	0	323.31	34499000	12	4.98737	0	-8.53957	-4.71866	51	P14789	Protease LasA (EC 3.4.24.-) (Staphylolytic protease)	lasA PA1871	FUNCTION: Involved in proteolysis and elastolysis (degradation of the host protein elastin). Has staphylolytic activity (degrades pentaglycine cross-links in cell wall peptidoglycan), preferring Gly-Gly-|-X substrates where X is Ala or Gly (PubMed:11179971). Enhances the elastolytic but not proteolytic activity of elastase (lasB) and elastolytic activity of other proteases (PubMed:2110137). Degra…		peptidoglycan catabolic process [GO:0009253]; protein secretion by the type II secretion system [GO:0015628]; protein transport by the Sec complex [GO:0043952]; proteolysis [GO:0006508]; septum digestion after cytokinesis [GO:0000920]	extracellular space [GO:0005615]	endopeptidase activity [GO:0004175]; metal ion binding [GO:0046872]; metalloendopeptidase activity [GO:0004222]	SUBCELLULAR LOCATION: Secreted {ECO:0000269|PubMed:11179971, ECO:0000269|PubMed:1597429, ECO:0000269|PubMed:2110137, ECO:0000269|PubMed:9642203}. Note=Secreted in an Xcp-dependent fashion (a type II secretion pathway). {ECO:0000269|PubMed:9642203}.
14.9732	15.2707	15.4507	21.2158	21.4699	21.1726	61.6103		+	34.7_AUS 531	2	2	2	7	7	7	53.042	0	323.31	12811000	13	5.45867	0	-6.05452	-3.63139	249	Q9I1H5	chitinase (EC 3.2.1.14)	chiC PA2300			carbohydrate metabolic process [GO:0005975]; chitin catabolic process [GO:0006032]	extracellular region [GO:0005576]	carbohydrate binding [GO:0030246]; hydrolase activity, hydrolyzing O-glycosyl compounds [GO:0004553]
17.9908	16.0286	15.5086	22.3622	22.1859	22.2087	72.5096		+	34.7_AUS 531	5	5	5	16.1	16.1	16.1	53.686	0	323.31	32296000	32	2.78893	0	-5.74295	-2.54358	50	P14756	Elastase (EC 3.4.24.26) (Neutral metalloproteinase) (PAE) (Pseudolysin) [Cleaved into: Pro-elastase]	lasB PA3724	FUNCTION: Cleaves host elastin, collagen, IgG, and several complement components as well as endogenous pro-aminopeptidase (PubMed:11533066). Autocatalyses processing of its pro-peptide (PubMed:1744034, PubMed:9642203). Processes the pro-peptide of pro-chitin-binding protein (cbpD) (PubMed:9642203). Involved in the pathogenesis of P.aeruginosa infections. {ECO:0000269|PubMed:11533066, ECO:0000269|…		bacterial-type flagellum-dependent swarming motility [GO:0071978]; protein secretion by the type II secretion system [GO:0015628]; protein transport by the Sec complex [GO:0043952]; proteolysis [GO:0006508]; single-species biofilm formation [GO:0044010]	extracellular region [GO:0005576]	endopeptidase activity [GO:0004175]; metal ion binding [GO:0046872]; metalloendopeptidase activity [GO:0004222]	SUBCELLULAR LOCATION: Secreted {ECO:0000269|PubMed:1597429, ECO:0000269|PubMed:3141383, ECO:0000269|PubMed:9642203}. Note=Secreted in an Xcp-dependent fashion (a type II secretion pathway). {ECO:0000269|PubMed:9642203}.
15.5887	17.1536	14.9627	21.0587	20.2254	21.2063	44.3235		+	34.7_AUS 531	2	2	2	2.7	2.7	2.7	100.15	0	69.472	6887900	3	2.62379	0	-4.92847	-2.22049	314	Q9I5W4	Immunomodulating metalloprotease (EC 3.4.24.-) (IMPa)	impA PA0572	FUNCTION: Protease that degrades several proteins of the host immune system. Cleaves P-selectin glycoprotein ligand-1 (PSGL-1), leading to its functional inhibition; PSGL-1 is a leukocyte cell-surface receptor essential for leukocyte recruitment to the site of infection. Next to PSGL-1, targets host CD43 and CD44 that are also involved in leukocyte homing. Thus, prevents neutrophil extravasation …		negative regulation of leukocyte tethering or rolling [GO:1903237]; protein catabolic process [GO:0030163]; protein secretion by the type II secretion system [GO:0015628]; protein transport by the Sec complex [GO:0043952]; proteolysis [GO:0006508]	extracellular space [GO:0005615]	metal ion binding [GO:0046872]; metallopeptidase activity [GO:0008237]	SUBCELLULAR LOCATION: Secreted {ECO:0000269|PubMed:22309196}.
14.9159	15.4052	14.0849	19.7234	19.4815	19.3835	23.68		+	34.7_AUS 531	2	2	2	18.9	18.9	18.9	16.008	0	61.521	3755400	3	3.53941	0	-4.72748	-2.49026	38	P00282	Azurin	azu PA4922	FUNCTION: Transfers electrons from cytochrome c551 to cytochrome oxidase.			periplasmic space [GO:0042597]	copper ion binding [GO:0005507]; electron transfer activity [GO:0009055]; identical protein binding [GO:0042802]; transition metal ion binding [GO:0046914]; zinc ion binding [GO:0008270]	SUBCELLULAR LOCATION: Periplasm.
15.0289	14.4989	14.8673	19.2798	19.3315	19.1948	21.2958		+	34.7_AUS 531	2	2	2	5.1	5.1	5.1	46.341	0	323.31	5114700	4	4.99106	0	-4.47033	-2.69005	255	Q9I2A2	fumarylacetoacetase (EC 3.7.1.2)	fahA PA2008		PATHWAY: Amino-acid degradation; L-phenylalanine degradation; acetoacetate and fumarate from L-phenylalanine: step 6/6. {ECO:0000256|ARBA:ARBA00004782}.	homogentisate catabolic process [GO:1902000]; L-phenylalanine catabolic process [GO:0006559]; tyrosine catabolic process [GO:0006572]		fumarylacetoacetase activity [GO:0004334]
21.2308	20.4248	21.1275	25.3341	25.1069	24.8871	15.7732		+	34.7_AUS 531	6	6	6	31.6	31.6	31.6	41.916	0	323.31	331940000	79	3.90605	0	-4.18165	-2.34372	305	Q9I589	Chitin-binding protein CbpD (Protease LasD)	cbpD lasD PA0852	FUNCTION: Binds chitin but does not hydrolyze it, has no detectable protease or staphylolytic activity. {ECO:0000269|PubMed:10671445}.		protein secretion by the type II secretion system [GO:0015628]; protein transport by the Sec complex [GO:0043952]	extracellular space [GO:0005615]	chitin binding [GO:0008061]	SUBCELLULAR LOCATION: Secreted {ECO:0000269|PubMed:10671445, ECO:0000269|PubMed:9642203}. Note=Secreted in an Xcp-dependent fashion (a type II secretion pathway). {ECO:0000269|PubMed:10671445, ECO:0000269|PubMed:9642203}.
14.9871	14.8922	15.2903	19.1334	19.2797	19.2679	19.4379		+	34.7_AUS 531	3	3	3	12.6	12.6	12.6	42.806	0	39.411	3293400	5	5.26423	0	-4.17046	-2.56028	272	Q9I3B2	3-oxoacyl-[acyl-carrier-protein] synthase 1 (EC 2.3.1.41) (3-oxoacyl-[acyl-carrier-protein] synthase I) (Beta-ketoacyl-ACP synthase I)	fabB PA1609		PATHWAY: Lipid metabolism; fatty acid biosynthesis. {ECO:0000256|ARBA:ARBA00005194}.	fatty acid biosynthetic process [GO:0006633]; unsaturated fatty acid biosynthetic process [GO:0006636]	cytosol [GO:0005829]	3-oxoacyl-[acyl-carrier-protein] synthase activity [GO:0004315]	SUBCELLULAR LOCATION: Cytoplasm {ECO:0000256|ARBA:ARBA00004496}.
17.1333	15.924	15.222	19.8646	19.8904	20.0186	15.6317		+	34.7_AUS 531	3	3	3	17.7	17.7	17.7	19.904	0	74.685	6954200	9	2.62141	0	-3.83145	-1.85974	247	Q9I1E7	Carboxymuconolactone decarboxylase-like domain-containing protein	PA2331					peroxiredoxin activity [GO:0051920]
16.0068	14.9164	14.397	18.8663	18.8085	18.5485	14.847		+	34.7_AUS 531	3	3	3	4.6	4.6	4.6	88.646	0	26.157	2118600	5	2.77281	0	-3.63434	-1.83154	263	Q9I2T9	Lon protease (EC 3.4.21.53) (ATP-dependent protease La)	lon PA1803	FUNCTION: ATP-dependent serine protease that mediates the selective degradation of mutant and abnormal proteins as well as certain short-lived regulatory proteins. Required for cellular homeostasis and for survival from DNA damage and developmental changes induced by stress. Degrades polypeptides processively to yield small peptide fragments that are 5 to 10 amino acids long. Binds to DNA in a do…		bacterial-type flagellum-dependent swarming motility [GO:0071978]; bacterial-type flagellum-dependent swimming motility [GO:0071977]; cellular response to antibiotic [GO:0071236]; cellular response to heat [GO:0034605]; protein quality control for misfolded or incompletely synthesized proteins [GO:0006515]; protein secretion by the type III secretion system [GO:0030254]; single-species biofilm fo…	cytoplasm [GO:0005737]	ATP binding [GO:0005524]; ATP hydrolysis activity [GO:0016887]; ATP-dependent peptidase activity [GO:0004176]; sequence-specific DNA binding [GO:0043565]; serine-type endopeptidase activity [GO:0004252]	SUBCELLULAR LOCATION: Cytoplasm {ECO:0000256|ARBA:ARBA00004496, ECO:0000256|HAMAP-Rule:MF_01973, ECO:0000256|PIRNR:PIRNR001174}.
14.6847	15.4977	14.7337	19.0825	18.1235	18.185	10.9382		+	34.7_AUS 531	3	3	3	10.3	10.3	10.3	42.887	0	20.437	2715500	2	2.99546	0	-3.49163	-1.83131	274	Q9I3D2	Dihydrolipoyllysine-residue succinyltransferase component of 2-oxoglutarate dehydrogenase complex (EC 2.3.1.61) (2-oxoglutarate dehydrogenase complex component E2) (OGDC-E2) (Dihydrolipoamide succinyltransferase component of 2-oxoglutarate dehydrogenase complex)	sucB PA1586	FUNCTION: E2 component of the 2-oxoglutarate dehydrogenase (OGDH) complex which catalyzes the second step in the conversion of 2-oxoglutarate to succinyl-CoA and CO(2). {ECO:0000250|UniProtKB:P0AFG6}.	PATHWAY: Amino-acid degradation; L-lysine degradation via saccharopine pathway; glutaryl-CoA from L-lysine: step 6/6.	L-lysine catabolic process to acetyl-CoA via saccharopine [GO:0033512]; tricarboxylic acid cycle [GO:0006099]	cytosol [GO:0005829]; oxoglutarate dehydrogenase complex [GO:0045252]	dihydrolipoyllysine-residue succinyltransferase activity [GO:0004149]
21.3048	22.7294	22.546	24.7223	24.6341	24.5744	4.25188		+	34.7_AUS 531	10	10	10	31.2	31.2	31.2	49.449	0	323.31	417030000	107	2.25934	0.00416162	-2.45019	-1.25682	343	Q9K3C5	B-type flagellar hook-associated protein 2 (HAP2) (Filament cap protein) (Flagellar cap protein)	fliD PA1094	FUNCTION: Required for the morphogenesis and for the elongation of the flagellar filament by facilitating polymerization of the flagellin monomers at the tip of growing filament. Forms a capping structure, which prevents flagellin subunits (transported through the central channel of the flagellum) from leaking out without polymerization at the distal end. Essential for motility. Responsible for a…		bacterial-type flagellum-dependent cell motility [GO:0071973]; cell adhesion [GO:0007155]	bacterial-type flagellum filament cap [GO:0009421]; bacterial-type flagellum hook [GO:0009424]; extracellular region [GO:0005576]		SUBCELLULAR LOCATION: Secreted. Bacterial flagellum.
18.1257	18.1572	17.0869	20.1597	20.0144	19.7504	3.70301		+	34.7_AUS 531	2	2	2	6	6	6	55.588	0	323.31	9468100	14	2.37922	0.00841905	-2.1849	-1.16747	32	O52762	Catalase A (EC 1.11.1.6)	katA PA4236	FUNCTION: The major expressed catalase protein in strain PAO1 in stationary phase (PubMed:10368148). Decomposes H(2)O(2) into water and oxygen; serves to protect cells from the toxic effects of H(2)O(2) (PubMed:10368148). May facilitate the transition from anaerobic to aerobic growth (which occurs during biofilm dispersion in infected patients) (PubMed:24663218). Binds nitric oxide (NO), protecti…		hydrogen peroxide catabolic process [GO:0042744]; response to hydrogen peroxide [GO:0042542]	cytoplasm [GO:0005737]	catalase activity [GO:0004096]; heme binding [GO:0020037]; metal ion binding [GO:0046872]
16.8347	17.0294	16.9147	18.3588	18.8155	19.3098	3.7342		+	34.7_AUS 531	2	2	2	3.3	3.3	3.3	66.095	0	12.122	3579400	4	2.60812	0.0102712	-1.90176	-1.0682	99	Q9HTD1	Probable transcarboxylase subunit	PA5435			sodium ion transport [GO:0006814]		oxaloacetate decarboxylase activity [GO:0008948]
18.9928	19.0685	20.6939	21.5949	21.4932	21.1989	5.36917		+	34.7_AUS 531	4	4	4	52.8	52.8	52.8	11.87	0	323.31	16187000	13	1.50332	0.0386944	-1.84393	-0.891907	344	Q9X2T1	Thioredoxin (Trx)	trxA trx PA5240	FUNCTION: Participates in various redox reactions through the reversible oxidation of its active center dithiol to a disulfide and catalyzes dithiol-disulfide exchange reactions. {ECO:0000250}.		cell redox homeostasis [GO:0045454]	cytoplasm [GO:0005737]; cytosol [GO:0005829]	protein-disulfide reductase activity [GO:0015035]
20.3478	19.6281	20.4118	22.3603	21.9187	21.4613	2.9709		+	34.7_AUS 531	12	12	12	20.6	20.6	20.6	219.75	0	323.31	58887000	22	2.10681	0.0249185	-1.78422	-0.958631	141	Q9HVG6	Filamentous haemagglutinin FhaB/tRNA nuclease CdiA-like TPS domain-containing protein	PA4625			single-species biofilm formation [GO:0044010]	type V protein secretion system complex [GO:0098046]
18.1719	17.4162	16.3923	19.4193	19.259	18.4905	3.58706		+	34.7_AUS 531	2	2	2	19.2	19.2	19.2	13.516	0	30.994	4668600	3	1.36903	0.0472405	-1.72944	-0.827497	214	Q9HZA1	RidA family protein	PA3123				cytosol [GO:0005829]	deaminase activity [GO:0019239]
21.692	22.2209	21.7194	23.2616	23.3475	23.3665	3.09106		+	34.7_AUS 531	12	12	12	38.7	38.7	38.7	49.242	0	323.31	177510000	72	2.9343	0.0411656	-1.44777	-0.864375	79	P72151	B-type flagellin	fliC PA1092	FUNCTION: Flagellin is the subunit protein which polymerizes to form the filaments of bacterial flagella.		bacterial-type flagellum-dependent cell motility [GO:0071973]	bacterial-type flagellum [GO:0009288]; extracellular region [GO:0005576]	structural molecule activity [GO:0005198]	SUBCELLULAR LOCATION: Secreted. Bacterial flagellum.
16.7167	17.9464	18.8002	15.8789	16.2342	15.8351		4.1916	+	34.7_AUS 531	9	9	9	9.7	9.7	9.7	154.38	0	120.56	8218500	10	1.38816	0.04144	1.83838	0.868066	165	Q9HWC9	DNA-directed RNA polymerase subunit beta' (RNAP subunit beta') (EC 2.7.7.6) (RNA polymerase subunit beta') (Transcriptase subunit beta')	rpoC PA4269	FUNCTION: DNA-dependent RNA polymerase catalyzes the transcription of DNA into RNA using the four ribonucleoside triphosphates as substrates. {ECO:0000255|HAMAP-Rule:MF_01322}.		DNA-templated transcription [GO:0006351]	DNA-directed RNA polymerase complex [GO:0000428]	DNA binding [GO:0003677]; DNA-directed 5'-3' RNA polymerase activity [GO:0003899]; magnesium ion binding [GO:0000287]; zinc ion binding [GO:0008270]
17.328	15.8612	14.9797	13.7948	14.2103	14.4805		3.14029	+	34.7_AUS 531	2	2	2	10.9	10.9	10.9	38.238	0	30.996	1038600	4	1.24687	0.0415226	1.89442	0.855914	297	Q9I4X1	2-heptyl-4(1H)-quinolone synthase subunit PqsC (EC 2.3.1.230)	pqsC PA0998	FUNCTION: Required for the biosynthesis of the quorum-sensing signaling molecules 2-heptyl-4(1H)-quinolone (HHQ) and 2-heptyl-3-hydroxy-4(1H)-quinolone (Pseudomonas quinolone signal or PQS), which are important for biofilm formation and virulence. The PqsC/PqsB complex catalyzes the condensation of 2-aminobenzoylacetate (2-ABA) and octanoyl-CoA to form HHQ. First, PqsC acquires an octanoyl group …		fatty acid biosynthetic process [GO:0006633]; secondary metabolite biosynthetic process [GO:0044550]	cytoplasm [GO:0005737]	3-oxoacyl-[acyl-carrier-protein] synthase activity [GO:0004315]	SUBCELLULAR LOCATION: Cytoplasm {ECO:0000269|PubMed:24239007}.
16.521	17.3698	16.34	13.8626	14.923	15.625		3.02723	+	34.7_AUS 531	2	2	2	7.1	7.1	7.1	34.309	0	31.236	1150300	2	1.49078	0.0301583	1.94004	0.922678	230	Q9I0D3	Cysteine synthase (EC 2.5.1.47)	cysK PA2709		PATHWAY: Amino-acid biosynthesis; L-cysteine biosynthesis; L-cysteine from L-serine: step 2/2. {ECO:0000256|ARBA:ARBA00004962}.	cysteine biosynthetic process from serine [GO:0006535]	cytoplasm [GO:0005737]	cysteine synthase activity [GO:0004124]; L-cysteine desulfhydrase activity [GO:0080146]
17.934	17.6258	15.4115	14.414	15.2831	15.1237		5.66509	+	34.7_AUS 531	2	2	2	14.8	14.8	14.8	26.727	0	16.841	2819100	5	1.15027	0.0395973	2.05018	0.876827	256	Q9I2A6	3-hydroxybutyrate dehydrogenase	bdhA PA2003					3-hydroxybutyrate dehydrogenase activity [GO:0003858]
17.3824	16.8985	17.0959	14.3417	13.6812	17.0042		6.74678	+	34.7_AUS 531	2	2	2	3.5	3.5	3.5	80.952	0	13.386	2267200	3	0.966908	0.0451465	2.11658	0.838151	138	Q9HVC0	Probable TonB-dependent receptor	PA4675			siderophore transmembrane transport [GO:0044718]; siderophore transport [GO:0015891]	cell outer membrane [GO:0009279]	siderophore uptake transmembrane transporter activity [GO:0015344]; signaling receptor activity [GO:0038023]	SUBCELLULAR LOCATION: Cell outer membrane {ECO:0000256|ARBA:ARBA00004571, ECO:0000256|PROSITE-ProRule:PRU01360}; Multi-pass membrane protein {ECO:0000256|ARBA:ARBA00004571, ECO:0000256|PROSITE-ProRule:PRU01360}.
19.5558	18.3721	18.2962	14.92	17.4452	17.3814		1.98715	+	34.7_AUS 531	2	2	2	12.4	12.4	12.4	28.101	0	186.05	7699700	7	1.09641	0.0384276	2.15913	0.890017	185	Q9HX85	Methionine ABC transporter substrate-binding protein	PA3931				membrane [GO:0016020]		SUBCELLULAR LOCATION: Membrane {ECO:0000256|ARBA:ARBA00004635}; Lipid-anchor {ECO:0000256|ARBA:ARBA00004635}.
17.7933	16.6105	16.4822	15.6374	13.5642	15.145		2.76159	+	34.7_AUS 531	2	2	2	6.2	6.2	6.2	46.712	0	38.95	1382500	2	1.35513	0.0239394	2.17979	0.968019	217	Q9HZH0	Probable porin	PA3038			cellular response to oxygen levels [GO:0071453]; response to nitrate [GO:0010167]	membrane [GO:0016020]	porin activity [GO:0015288]
19.9711	19.7198	17.6355	16.4329	16.535	17.7978		9.09328	+	34.7_AUS 531	2	2	2	11.6	11.6	11.6	27.561	0	33.73	9302500	9	1.19453	0.0294783	2.18693	0.926441	108	Q9HU31	Amino acid (Lysine/arginine/ornithine/histidine/octopine) ABC transporter periplasmic binding protein	PA5153						SUBCELLULAR LOCATION: Cell envelope {ECO:0000256|ARBA:ARBA00004196}.
18.4593	18.8055	18.2292	17.3443	14.054	17.4651		2.16595	+	34.7_AUS 531	2	2	2	4.5	4.5	4.5	53.978	0	40.451	4928300	6	0.913285	0.0447436	2.21024	0.840421	319	Q9I609	Dihydro-heme d1 dehydrogenase (EC 1.3.-.-)	nirN PA0509	FUNCTION: Involved in heme d1 biosynthesis (PubMed:25204657, PubMed:8982003). Catalyzes the introduction of a double bond into the propionate side chain of pyrrole ring D of dihydro-heme d1, therefore converting dihydro-heme d1 to heme d1 (PubMed:25204657). {ECO:0000269|PubMed:25204657, ECO:0000269|PubMed:8982003}.	PATHWAY: Porphyrin-containing compound metabolism. {ECO:0000269|PubMed:25204657, ECO:0000305|PubMed:8982003}.	heme biosynthetic process [GO:0006783]	periplasmic space [GO:0042597]	electron transfer activity [GO:0009055]; heme binding [GO:0020037]; metal ion binding [GO:0046872]; oxidoreductase activity [GO:0016491]	SUBCELLULAR LOCATION: Periplasm {ECO:0000305|PubMed:25204657}.
17.3163	16.3569	16.6294	15.1524	13.2366	15.0293		3.03164	+	34.7_AUS 531	2	2	2	22.8	22.8	22.8	11.432	0	42.908	1302100	2	1.55054	0.0117983	2.29476	1.0518	87	Q51507	Isochorismate pyruvate lyase (IPL) (EC 4.2.99.21) (Chorismate mutase) (CM) (EC 5.4.99.5) (Salicylate biosynthesis protein)	pchB PA4230	FUNCTION: Involved in the incorporation of salicylate into the siderophore pyochelin. Catalyzes the elimination of the enolpyruvyl side chain from isochorismate to yield salicylate and pyruvate via a rare pericyclic hydrogen transfer mechanism from C2 to C5. PchB also catalyzes the nonphysiological Claisen rearrangement of chorismate to prephenate in which the pyruvylenol tail is transferred from…	PATHWAY: Siderophore biosynthesis; salicylate biosynthesis. {ECO:0000269|PubMed:7500944}.	chorismate metabolic process [GO:0046417]; pyochelin biosynthetic process [GO:0042864]; salicylic acid biosynthetic process [GO:0009697]		carbon-oxygen lyase activity [GO:0016835]; chorismate mutase activity [GO:0004106]; isochorismate pyruvate lyase activity [GO:0043904]
16.8823	17.8359	17.1992	15.0777	15.0552	14.8861		4.41986	+	34.7_AUS 531	3	3	3	9.5	9.5	9.5	50.295	0	25.648	2540000	4	2.88152	0.00329167	2.29947	1.28689	55	P26276	Phosphomannomutase/phosphoglucomutase (PMM / PGM) (EC 5.4.2.2) (EC 5.4.2.8)	algC PA5322	FUNCTION: Highly reversible phosphoryltransferase. The phosphomannomutase activity produces a precursor for alginate polymerization, the alginate layer causes a mucoid phenotype and provides a protective barrier against host immune defenses and antibiotics. Also involved in core lipopolysaccaride (LPS) biosynthesis due to its phosphoglucomutase activity. Essential for rhamnolipid production, an e…	PATHWAY: Nucleotide-sugar biosynthesis; GDP-alpha-D-mannose biosynthesis; alpha-D-mannose 1-phosphate from D-fructose 6-phosphate: step 2/2.; PATHWAY: Bacterial outer membrane biogenesis; lipopolysaccharide biosynthesis.	alginic acid biosynthetic process [GO:0042121]; GDP-mannose biosynthetic process [GO:0009298]; lipopolysaccharide core region biosynthetic process [GO:0009244]; O antigen biosynthetic process [GO:0009243]		magnesium ion binding [GO:0000287]; phosphoglucomutase activity [GO:0004614]; phosphomannomutase activity [GO:0004615]
16.3212	18.2269	16.9466	15.4436	14.3685	14.6698		4.84602	+	34.7_AUS 531	2	2	2	11.7	11.7	11.7	36.649	0	323.31	2067700	5	1.65044	0.00946087	2.33759	1.08937	30	O52760	DNA-directed RNA polymerase subunit alpha (RNAP subunit alpha) (EC 2.7.7.6) (RNA polymerase subunit alpha) (Transcriptase subunit alpha)	rpoA PA4238	FUNCTION: DNA-dependent RNA polymerase catalyzes the transcription of DNA into RNA using the four ribonucleoside triphosphates as substrates. {ECO:0000255|HAMAP-Rule:MF_00059}.		DNA-templated transcription [GO:0006351]	cytoplasm [GO:0005737]; DNA-directed RNA polymerase complex [GO:0000428]	DNA binding [GO:0003677]; DNA-directed 5'-3' RNA polymerase activity [GO:0003899]; protein dimerization activity [GO:0046983]
18.2485	17.0059	16.1757	14.916	14.5355	14.9393		4.25719	+	34.7_AUS 531	3	3	3	11.6	11.6	11.6	48.695	0	90.096	4302400	10	1.72155	0.00971429	2.34646	1.10874	85	Q51404	Fumarate hydratase class II 2 (Fumarase C 2) (EC 4.2.1.2) (Aerobic fumarase 2) (Iron-independent fumarase 2)	fumC2 PA4470	FUNCTION: Involved in the TCA cycle. Catalyzes the stereospecific interconversion of fumarate to L-malate. {ECO:0000255|HAMAP-Rule:MF_00743, ECO:0000269|PubMed:8806672}.	PATHWAY: Carbohydrate metabolism; tricarboxylic acid cycle; (S)-malate from fumarate: step 1/1. {ECO:0000255|HAMAP-Rule:MF_00743}.	cellular response to iron ion starvation [GO:0010106]; fumarate metabolic process [GO:0006106]; tricarboxylic acid cycle [GO:0006099]	cytoplasm [GO:0005737]	fumarate hydratase activity [GO:0004333]	SUBCELLULAR LOCATION: Cytoplasm {ECO:0000255|HAMAP-Rule:MF_00743}.
18.0968	18.0421	16.1723	15.6441	14.6672	14.878		8.96374	+	34.7_AUS 531	2	2	2	9.9	9.9	9.9	36.517	0	16.615	1673100	6	1.56319	0.00929915	2.37398	1.0797	279	Q9I3L9	Thiosulfate-binding protein	cysP PA1493	FUNCTION: Binds thiosulfate specifically and with high affinity. Has no detectable affinity for sulfate. {ECO:0000269|PubMed:31627455}.		sulfate transmembrane transport [GO:1902358]	extracellular space [GO:0005615]; periplasmic space [GO:0042597]		SUBCELLULAR LOCATION: Periplasm {ECO:0000305}.
19.0009	15.3728	18.3974	17.0979	13.9064	14.5316		14.5788	+	34.7_AUS 531	2	2	2	13.9	13.9	13.9	28.01	0	221.19	4225500	5	0.743979	0.0498634	2.41173	0.807219	23	G3XD47	L-arginine-binding protein	aotJ PA0888	FUNCTION: Binds L-arginine with high affinity. Shows no measurable affinity for L-ornithine. {ECO:0000269|PubMed:31627455}.		amino acid transport [GO:0006865]; nitrogen compound transport [GO:0071705]	extracellular space [GO:0005615]; outer membrane-bounded periplasmic space [GO:0030288]		SUBCELLULAR LOCATION: Periplasm {ECO:0000305}.
17.8813	18.2032	15.1253	14.8465	14.6937	14.3411		9.11094	+	34.7_AUS 531	3	3	3	11.6	11.6	11.6	31.449	0	34.901	3017800	4	1.16247	0.0224427	2.44282	0.981781	296	Q9I4W3	4-hydroxy-tetrahydrodipicolinate synthase (HTPA synthase) (EC 4.3.3.7)	dapA PA1010	FUNCTION: Catalyzes the condensation of (S)-aspartate-beta-semialdehyde [(S)-ASA] and pyruvate to 4-hydroxy-tetrahydrodipicolinate (HTPA). {ECO:0000305|PubMed:21396954}.	PATHWAY: Amino-acid biosynthesis; L-lysine biosynthesis via DAP pathway; (S)-tetrahydrodipicolinate from L-aspartate: step 3/4. {ECO:0000255|HAMAP-Rule:MF_00418}.	diaminopimelate biosynthetic process [GO:0019877]; lysine biosynthetic process via diaminopimelate [GO:0009089]	cytosol [GO:0005829]	4-hydroxy-tetrahydrodipicolinate synthase activity [GO:0008840]	SUBCELLULAR LOCATION: Cytoplasm {ECO:0000255|HAMAP-Rule:MF_00418}.
17.2262	17.0588	16.8207	14.8582	14.7414	14.153		4.98433	+	34.7_AUS 531	2	2	2	4.3	4.3	4.3	71.762	0	11.839	1941700	2	3.23113	0.00258824	2.451	1.40225	302	Q9I558;Q9HV66	Acetyl-coenzyme A synthetase 1 (AcCoA synthetase 1) (Acs 1) (EC 6.2.1.1) (Acetate--CoA ligase 1) (Acyl-activating enzyme 1)	acsA1 PA0887	FUNCTION: Catalyzes the conversion of acetate into acetyl-CoA (AcCoA), an essential intermediate at the junction of anabolic and catabolic pathways. AcsA undergoes a two-step reaction. In the first half reaction, AcsA combines acetate with ATP to form acetyl-adenylate (AcAMP) intermediate. In the second half reaction, it can then transfer the acetyl group from AcAMP to the sulfhydryl group of CoA…		acetyl-CoA biosynthetic process [GO:0006085]; acetyl-CoA biosynthetic process from acetate [GO:0019427]	cytosol [GO:0005829]	acetate-CoA ligase activity [GO:0003987]; AMP binding [GO:0016208]; ATP binding [GO:0005524]; metal ion binding [GO:0046872]
22.6291	22.9729	21.9636	19.7514	19.8172	20.581		7.02209	+	34.7_AUS 531	6	6	6	17.6	17.6	17.6	57.085	0	323.31	92815000	66	2.46482	0.00332632	2.47201	1.30221	59	P30718	Chaperonin GroEL (EC 5.6.1.7) (60 kDa chaperonin) (Chaperonin-60) (Cpn60)	groEL groL mopA PA4385	FUNCTION: Together with its co-chaperonin GroES, plays an essential role in assisting protein folding. The GroEL-GroES system forms a nano-cage that allows encapsulation of the non-native substrate proteins and provides a physical environment optimized to promote and accelerate protein folding. {ECO:0000255|HAMAP-Rule:MF_00600}.		chaperone cofactor-dependent protein refolding [GO:0051085]; protein refolding [GO:0042026]; response to heat [GO:0009408]	GroEL-GroES complex [GO:1990220]	ATP binding [GO:0005524]; ATP-dependent protein folding chaperone [GO:0140662]; isomerase activity [GO:0016853]; unfolded protein binding [GO:0051082]	SUBCELLULAR LOCATION: Cytoplasm {ECO:0000255|HAMAP-Rule:MF_00600}.
15.6229	17.6694	16.8192	14.7178	14.0418	13.9062		6.85616	+	34.7_AUS 531	2	2	2	6.3	6.3	6.3	70.659	0	18.423	1126400	1	1.73786	0.00915888	2.48187	1.15733	206	Q9HYL2	Nitrous-oxide reductase (EC 1.7.2.4) (N(2)OR) (N2O reductase)	nosZ PA3392	FUNCTION: Nitrous-oxide reductase is part of a bacterial respiratory system which is activated under anaerobic conditions in the presence of nitrate or nitrous oxide. {ECO:0000250}.	PATHWAY: Nitrogen metabolism; nitrate reduction (denitrification); dinitrogen from nitrate: step 4/4.	denitrification pathway [GO:0019333]	membrane [GO:0016020]; periplasmic space [GO:0042597]	calcium ion binding [GO:0005509]; copper ion binding [GO:0005507]; cytochrome-c oxidase activity [GO:0004129]; nitrous-oxide reductase activity [GO:0050304]	SUBCELLULAR LOCATION: Periplasm {ECO:0000250}.
18.2306	18.0301	18.5327	14.1423	17.8563	15.2482		7.903	+	34.7_AUS 531	4	4	4	5.4	5.4	5.4	97.647	0	92.268	6318700	5	1.06448	0.0252932	2.51559	0.963593	183	Q9HX33	Leucine--tRNA ligase (EC 6.1.1.4) (Leucyl-tRNA synthetase) (LeuRS)	leuS PA3987			leucyl-tRNA aminoacylation [GO:0006429]	cytosol [GO:0005829]	aminoacyl-tRNA editing activity [GO:0002161]; ATP binding [GO:0005524]; leucine-tRNA ligase activity [GO:0004823]	SUBCELLULAR LOCATION: Cytoplasm {ECO:0000255|HAMAP-Rule:MF_00049}.
17.4056	16.6716	17.0742	15.1625	14.3918	14.0044		6.41923	+	34.7_AUS 531	2	2	2	4.8	4.8	4.8	51.862	0	323.31	1367400	4	2.49145	0.00347253	2.5309	1.3313	150	Q9HVT8	Glutamyl-tRNA(Gln) amidotransferase subunit A (Glu-ADT subunit A) (EC 6.3.5.7)	gatA PA4483	FUNCTION: Allows the formation of correctly charged Gln-tRNA(Gln) through the transamidation of misacylated Glu-tRNA(Gln) in organisms which lack glutaminyl-tRNA synthetase. The reaction takes place in the presence of glutamine and ATP through an activated gamma-phospho-Glu-tRNA(Gln). {ECO:0000255|HAMAP-Rule:MF_00120}.		translation [GO:0006412]	glutamyl-tRNA(Gln) amidotransferase complex [GO:0030956]	ATP binding [GO:0005524]; glutaminyl-tRNA synthase (glutamine-hydrolyzing) activity [GO:0050567]
17.3715	16.6315	16.3769	14.8282	14.4099	13.4532		4.6641	+	34.7_AUS 531	2	2	2	12.8	12.8	12.8	46.814	0	13.79	1649200	2	2.14968	0.00424742	2.56288	1.27851	121	Q9HUM6	Adenylosuccinate synthetase (AMPSase) (AdSS) (EC 6.3.4.4) (IMP--aspartate ligase)	purA PA4938	FUNCTION: Plays an important role in the de novo pathway of purine nucleotide biosynthesis. Catalyzes the first committed step in the biosynthesis of AMP from IMP. {ECO:0000255|HAMAP-Rule:MF_00011}.	PATHWAY: Purine metabolism; AMP biosynthesis via de novo pathway; AMP from IMP: step 1/2. {ECO:0000255|HAMAP-Rule:MF_00011}.	'de novo' AMP biosynthetic process [GO:0044208]; IMP metabolic process [GO:0046040]	cytoplasm [GO:0005737]	adenylosuccinate synthase activity [GO:0004019]; GTP binding [GO:0005525]; magnesium ion binding [GO:0000287]	SUBCELLULAR LOCATION: Cytoplasm {ECO:0000255|HAMAP-Rule:MF_00011}.
18.3306	18.5109	17.0559	17.6882	13.5974	14.8108		11.4701	+	34.7_AUS 531	3	3	3	14.3	14.3	14.3	29.904	0	50.656	5006100	4	0.937845	0.0281168	2.60035	0.929827	311	Q9I5I4	Probable enoyl-CoA hydratase/isomerase	PA0745			fatty acid beta-oxidation [GO:0006635]		catalytic activity [GO:0003824]
18.4915	14.696	17.5078	13.9533	13.8073	14.7864		11.7493	+	34.7_AUS 531	2	2	2	10.6	10.6	10.6	42.709	0	47.587	2184300	1	1.08452	0.0155873	2.71612	1.01446	318	Q9I5Z0	S-adenosylmethionine synthase (AdoMet synthase) (EC 2.5.1.6) (MAT) (Methionine adenosyltransferase)	metK PA0546	FUNCTION: Catalyzes the formation of S-adenosylmethionine (AdoMet) from methionine and ATP. The overall synthetic reaction is composed of two sequential steps, AdoMet formation and the subsequent tripolyphosphate hydrolysis which occurs prior to release of AdoMet from the enzyme. {ECO:0000255|HAMAP-Rule:MF_00086}.	PATHWAY: Amino-acid biosynthesis; S-adenosyl-L-methionine biosynthesis; S-adenosyl-L-methionine from L-methionine: step 1/1. {ECO:0000255|HAMAP-Rule:MF_00086}.	one-carbon metabolic process [GO:0006730]; S-adenosylmethionine biosynthetic process [GO:0006556]	cytosol [GO:0005829]	ATP binding [GO:0005524]; magnesium ion binding [GO:0000287]; methionine adenosyltransferase activity [GO:0004478]	SUBCELLULAR LOCATION: Cytoplasm {ECO:0000255|HAMAP-Rule:MF_00086}.
16.9647	17.2801	17.1804	13.8567	13.0569	16.3338		10.0123	+	34.7_AUS 531	2	2	2	12.1	12.1	12.1	31.878	0	12.197	1454300	1	1.28984	0.00954386	2.72591	1.0944	179	Q9HWW7	Thioredoxin	PA4061			cell redox homeostasis [GO:0045454]; response to stress [GO:0006950]		protein-disulfide reductase activity [GO:0015035]
17.3673	16.4553	18.2698	15.497	13.6071	14.7794		6.01223	+	34.7_AUS 531	2	2	2	2.8	2.8	2.8	103.92	0	15.449	1929700	6	1.6428	0.00520388	2.7363	1.21069	243	Q9I137	Glycine dehydrogenase (decarboxylating) 1 (EC 1.4.4.2) (Glycine cleavage system P-protein 1) (Glycine decarboxylase 1) (Glycine dehydrogenase (aminomethyl-transferring) 1)	gcvP1 PA2445	FUNCTION: The glycine cleavage system catalyzes the degradation of glycine. The P protein binds the alpha-amino group of glycine through its pyridoxal phosphate cofactor; CO(2) is released and the remaining methylamine moiety is then transferred to the lipoamide cofactor of the H protein (By similarity). {ECO:0000250}.		glycine decarboxylation via glycine cleavage system [GO:0019464]	cytosol [GO:0005829]; glycine cleavage complex [GO:0005960]	glycine binding [GO:0016594]; glycine dehydrogenase (decarboxylating) activity [GO:0004375]; pyridoxal phosphate binding [GO:0030170]
18.0362	18.1266	17.5792	15.1882	15.7068	14.4394		7.20002	+	34.7_AUS 531	2	2	2	15.8	15.8	15.8	20.217	0	12.842	2780600	2	2.64031	0.00271605	2.80253	1.47113	286	Q9I457	Glutathione peroxidase	PA1287			cellular response to oxidative stress [GO:0034599]		peroxidase activity [GO:0004601]
17.0979	17.0496	18.302	15.2287	13.7951	14.9941		4.2984	+	34.7_AUS 531	2	2	2	21	21	21	26.556	0	12.904	2003100	3	2.01577	0.00351111	2.81057	1.33576	86	Q51423	Transcriptional regulatory protein PmpR	pmpR PA0964	FUNCTION: Involved in regulation of the quinolone signal (PQS) system and of pyocyanine production. Negatively regulates the quorum-sensing response regulator pqsR of the PQS system by binding to its promoter region. {ECO:0000269|PubMed:18641136}.		cellular response to iron ion [GO:0071281]; regulation of DNA-templated transcription [GO:0006355]	cytosol [GO:0005829]	DNA binding [GO:0003677]	SUBCELLULAR LOCATION: Cytoplasm {ECO:0000255|HAMAP-Rule:MF_00693}.
17.592	17.9095	18.436	14.9702	15.184	15.2785		6.61389	+	34.7_AUS 531	3	3	3	36.2	36.2	36.2	12.618	0	21.597	3362800	3	3.38015	0.00137143	2.83495	1.60851	328	Q9I6H1	Calcium-regulated OB-fold protein CarO (Bacterial OB-fold domain-containing protein)	carO PA0320	FUNCTION: Plays a role in intracellular Ca(2+) homeostasis (PubMed:26755627). Involved in cell protection against oxidative stress in strain 25W (PubMed:22990488). {ECO:0000269|PubMed:22990488, ECO:0000269|PubMed:26755627}.		calcium ion homeostasis [GO:0055074]; response to antibiotic [GO:0046677]; response to cadmium ion [GO:0046686]; response to calcium ion [GO:0051592]; response to mercury ion [GO:0046689]	periplasmic space [GO:0042597]		SUBCELLULAR LOCATION: Periplasm {ECO:0000303|PubMed:26755627}.
17.32	16.8199	17.1594	14.7405	12.9223	15.0167		5.34763	+	34.7_AUS 531	2	2	2	19.8	19.8	19.8	20.162	0	12.013	1355500	1	1.88685	0.0033617	2.87327	1.32208	162	Q9HWC4	Transcription termination/antitermination protein NusG	nusG PA4275	FUNCTION: Participates in transcription elongation, termination and antitermination. {ECO:0000255|HAMAP-Rule:MF_00948}.		DNA-templated transcription termination [GO:0006353]; regulation of DNA-templated transcription elongation [GO:0032784]; transcription antitermination [GO:0031564]; transcription elongation-coupled chromatin remodeling [GO:0140673]	cytosol [GO:0005829]
17.5441	18.0852	14.7588	14.5107	12.9364	14.1281		10.6738	+	34.7_AUS 531	2	2	2	8.8	8.8	8.8	43.055	0	13.396	1951700	3	1.21681	0.00989091	2.93765	1.11514	295	Q9I4W2	Outer membrane protein assembly factor BamC	PA1011
17.8098	18.514	17.5431	17.2404	13.5259	14.1734		12.4356	+	34.7_AUS 531	4	4	4	13.2	13.2	13.2	59.496	0	38.421	4559300	7	1.18392	0.0098018	2.97571	1.10966	147	Q9HVS4	Tripeptide-binding protein	PA4497	FUNCTION: Binds different tripeptides. Probably recognizes specifically tripeptides composed exclusively of L-amino acids. {ECO:0000269|PubMed:31627455}.		dipeptide transport [GO:0042938]; peptide transport [GO:0015833]; protein transport [GO:0015031]	ATP-binding cassette (ABC) transporter complex [GO:0043190]; outer membrane-bounded periplasmic space [GO:0030288]	peptide transmembrane transporter activity [GO:1904680]	SUBCELLULAR LOCATION: Periplasm {ECO:0000305}.
15.7393	15.1509	18.8154	13.6178	13.0376	14.0345		4.35146	+	34.7_AUS 531	3	3	3	11.4	11.4	11.4	54.658	0	323.31	3407000	10	1.20468	0.00998165	3.00521	1.12454	129	Q9HV54	Transcription termination/antitermination protein NusA	nusA PA4745	FUNCTION: Participates in both transcription termination and antitermination. {ECO:0000256|HAMAP-Rule:MF_00945}.		DNA-templated transcription termination [GO:0006353]; transcription antitermination [GO:0031564]	cytosol [GO:0005829]	DNA-binding transcription factor activity [GO:0003700]; nucleotide binding [GO:0000166]; RNA binding [GO:0003723]	SUBCELLULAR LOCATION: Cytoplasm {ECO:0000256|HAMAP-Rule:MF_00945}.
17.9884	17.2652	17.0068	14.376	13.9602	14.5109		7.4086	+	34.7_AUS 531	2	2	2	10.3	10.3	10.3	33.627	0	27.465	1952200	3	3.1291	0	3.13772	1.70781	97	Q9HT29	C4-dicarboxylate ABC transporter	PA5545
18.3637	18.0245	18.5343	15.4251	14.4009	15.5472		7.66667	+	34.7_AUS 531	3	3	3	16.8	16.8	16.8	20.392	0	252.99	3938800	4	2.89804	0	3.18309	1.68139	171	Q9HWE7	Large ribosomal subunit protein uL5 (50S ribosomal protein L5)	rplE PA4251	FUNCTION: This is one of the proteins that bind and probably mediate the attachment of the 5S RNA into the large ribosomal subunit, where it forms part of the central protuberance. In the 70S ribosome it contacts protein S13 of the 30S subunit (bridge B1b), connecting the 2 subunits; this bridge is implicated in subunit movement. Contacts the P site tRNA; the 5S rRNA and some of its associated pr…		translation [GO:0006412]	cytosolic large ribosomal subunit [GO:0022625]	RNA binding [GO:0003723]; rRNA binding [GO:0019843]; structural constituent of ribosome [GO:0003735]; tRNA binding [GO:0000049]
18.3961	17.7541	16.7675	14.5665	14.8054	13.81		9.11094	+	34.7_AUS 531	2	2	2	16.9	16.9	16.9	26.376	0	24.135	3864500	6	2.35387	0.00305556	3.24526	1.57486	223	Q9HZP6	Electron transfer flavoprotein subunit beta (Beta-ETF) (Electron transfer flavoprotein small subunit) (ETFSS)	etfB PA2952	FUNCTION: The electron transfer flavoprotein serves as a specific electron acceptor for other dehydrogenases. It transfers the electrons to the main respiratory chain via ETF-ubiquinone oxidoreductase (ETF dehydrogenase) (By similarity). {ECO:0000250}.				electron transfer activity [GO:0009055]
20.1001	19.5643	19.5321	17.0456	16.1696	16.2312		10.0777	+	34.7_AUS 531	5	5	5	23.1	23.1	23.1	28.065	0	323.31	14434000	16	3.18906	0	3.25003	1.76914	98	Q9HT68	Probable TonB-dependent receptor	PA5505				membrane [GO:0016020]		SUBCELLULAR LOCATION: Membrane {ECO:0000256|ARBA:ARBA00004635}; Lipid-anchor {ECO:0000256|ARBA:ARBA00004635}.
19.9454	19.2176	16.7773	14.759	15.0121	16.0502		18.4494	+	34.7_AUS 531	2	2	2	32.9	32.9	32.9	15.592	0	323.31	6379300	9	1.5054	0.00343478	3.373	1.32989	90	Q59636	Nucleoside diphosphate kinase (NDK) (NDP kinase) (EC 2.7.4.6) (Nucleoside-2-P kinase)	ndk PA3807	FUNCTION: Major role in the synthesis of nucleoside triphosphates other than ATP. The ATP gamma phosphate is transferred to the NDP beta phosphate via a ping-pong mechanism, using a phosphorylated active-site intermediate. The 12-kDa membrane-associated form synthesizes GTP in preference to other nucleoside triphosphates. Important for alginate synthesis. {ECO:0000269|PubMed:8606147, ECO:0000269|…		alginic acid biosynthetic process [GO:0042121]; CTP biosynthetic process [GO:0006241]; GTP biosynthetic process [GO:0006183]; phosphorylation [GO:0016310]; purine nucleotide metabolic process [GO:0006163]; pyrimidine nucleotide metabolic process [GO:0006220]; UTP biosynthetic process [GO:0006228]	cytoplasm [GO:0005737]	ATP binding [GO:0005524]; metal ion binding [GO:0046872]; nucleoside diphosphate kinase activity [GO:0004550]	SUBCELLULAR LOCATION: Cytoplasm {ECO:0000255|HAMAP-Rule:MF_00451, ECO:0000269|PubMed:8606147}. Note=Ndk is predominantly cytoplasmic. The 12-kDa form is predominantly membrane-associated. {ECO:0000269|PubMed:8606147}.
19.1372	18.6312	18.3366	15.6447	14.2217	16.0359		7.92549	+	34.7_AUS 531	2	2	2	28.4	28.4	28.4	14.405	0	122.35	4669400	4	2.32402	0	3.40089	1.62043	104	Q9HTS6	Nucleoside diphosphate kinase regulator	rnk PA5274			DNA-templated transcription elongation [GO:0006354]; phosphorylation [GO:0016310]; regulation of DNA-templated transcription elongation [GO:0032784]		DNA binding [GO:0003677]; kinase activity [GO:0016301]; RNA polymerase binding [GO:0070063]
18.7504	18.6319	19.0305	15.5026	15.4107	15.2864		10.1239	+	34.7_AUS 531	3	3	3	12.2	12.2	12.2	45.577	0	20.26	5111400	5	4.84916	0	3.40435	2.08375	233	Q9I0L5	Isocitrate dehydrogenase [NADP] (EC 1.1.1.42)	icd PA2623			glyoxylate cycle [GO:0006097]; tricarboxylic acid cycle [GO:0006099]		isocitrate dehydrogenase (NADP+) activity [GO:0004450]; magnesium ion binding [GO:0000287]; NAD binding [GO:0051287]
17.9784	17.9865	18.004	14.0926	15.1067	14.4789		11.3735	+	34.7_AUS 531	3	3	3	10.6	10.6	10.6	47.752	0	59.741	5508300	6	3.5014	0	3.43022	1.91032	74	P50601	Tol-Pal system protein TolB	tolB PA0972	FUNCTION: Part of the Tol-Pal system, which plays a role in outer membrane invagination during cell division and is important for maintaining outer membrane integrity. {ECO:0000255|HAMAP-Rule:MF_00671}.		cell division [GO:0051301]; protein import [GO:0017038]	periplasmic space [GO:0042597]		SUBCELLULAR LOCATION: Periplasm {ECO:0000255|HAMAP-Rule:MF_00671, ECO:0000305}.
19.0555	17.6675	17.3506	14.4171	14.4638	14.7316		9.21319	+	34.7_AUS 531	2	2	2	7.6	7.6	7.6	40.629	0	13.216	3844900	1	2.55065	0	3.48705	1.71553	332	Q9I6J1	Putrescine-binding periplasmic protein SpuD	spuD PA0300	FUNCTION: Putrescine-binding protein probably required for putrescine uptake into cells. Binds putrescine with high affinity (KD=3 nM), spermidine with relatively low affinity (KD=6.8 uM). Does not bind cadaverine or spermine. Putrescine binding induces large inter-domain conformational changes. {ECO:0000269|PubMed:22300763}.		polyamine transport [GO:0015846]	periplasmic space [GO:0042597]	putrescine binding [GO:0019810]	SUBCELLULAR LOCATION: Periplasm {ECO:0000255|PIRNR:PIRNR019574}.
18.9499	17.5215	19.7856	14.7681	15.5237	15.3258		12.33	+	34.7_AUS 531	3	3	3	11.9	11.9	11.9	53.663	0	323.31	4641700	5	2.14879	0.0013913	3.5465	1.61304	57	P28810	Methylmalonate-semialdehyde dehydrogenase [acylating] (MMSDH) (EC 1.2.1.27)	mmsA PA3570	FUNCTION: Catalyzes the NAD(+)- and CoA-dependent oxidative decarboxylation of methylmalonate semialdehyde (2-methyl-3-oxopropanoate) to propionyl-CoA (propanoyl-CoA). Involved in the distal pathway of valine catabolism. {ECO:0000269|PubMed:1339433, ECO:0000269|PubMed:4314598}.	PATHWAY: Amino-acid degradation; L-valine degradation. {ECO:0000269|PubMed:1339433}.	thymine catabolic process [GO:0006210]; valine catabolic process [GO:0006574]		methylmalonate-semialdehyde dehydrogenase (acylating, NAD) activity [GO:0004491]
17.823	18.6949	18.2778	14.4514	14.5537	14.5823		13.215	+	34.7_AUS 531	2	2	2	16.3	16.3	16.3	24.86	0	125.37	2859800	2	3.89958	0	3.73607	2.12897	294	Q9I4S5	Pyridoxine/pyridoxamine 5'-phosphate oxidase (EC 1.4.3.5) (PNP/PMP oxidase) (PNPOx) (Pyridoxal 5'-phosphate synthase)	pdxH PA1049	FUNCTION: Catalyzes the oxidation of either pyridoxine 5'-phosphate (PNP) or pyridoxamine 5'-phosphate (PMP) into pyridoxal 5'-phosphate (PLP). {ECO:0000255|HAMAP-Rule:MF_01629}.	PATHWAY: Cofactor metabolism; pyridoxal 5'-phosphate salvage; pyridoxal 5'-phosphate from pyridoxamine 5'-phosphate: step 1/1. {ECO:0000255|HAMAP-Rule:MF_01629}.; PATHWAY: Cofactor metabolism; pyridoxal 5'-phosphate salvage; pyridoxal 5'-phosphate from pyridoxine 5'-phosphate: step 1/1. {ECO:0000255|HAMAP-Rule:MF_01629}.	pyridoxal phosphate biosynthetic process [GO:0042823]; pyridoxine biosynthetic process [GO:0008615]		FMN binding [GO:0010181]; pyridoxamine phosphate oxidase activity [GO:0004733]
19.3482	19.0199	19.3179	14.474	15.761	15.7892		11.7688	+	34.7_AUS 531	2	2	2	9.6	9.6	9.6	41.689	0	68.686	7652500	8	3.01932	0	3.88728	1.99731	309	Q9I5E3	Citrate synthase	prpC PA0795		PATHWAY: Carbohydrate metabolism; tricarboxylic acid cycle; isocitrate from oxaloacetate: step 1/2. {ECO:0000256|ARBA:ARBA00004751}.	carbohydrate metabolic process [GO:0005975]; propionate metabolic process, methylcitrate cycle [GO:0019679]; tricarboxylic acid cycle [GO:0006099]	cytoplasm [GO:0005737]	2-methylcitrate synthase activity [GO:0050440]; citrate (Si)-synthase activity [GO:0004108]; citrate synthase activity [GO:0036440]
18.5451	17.984	17.9045	14.4268	13.7492	14.5162		11.7713	+	34.7_AUS 531	2	2	2	5.8	5.8	5.8	60.494	0	61.874	2939200	2	3.61711	0	3.9138	2.15627	176	Q9HWL8	Amidase domain-containing protein	PA4163					metal ion binding [GO:0046872]
18.3477	19.0111	19.7563	14.9819	14.9444	15.1758		16.3271	+	34.7_AUS 531	2	2	2	3.8	3.8	3.8	107.71	0	16.507	6096100	2	3.19788	0	4.00433	2.09309	188	Q9HXH0	Valine--tRNA ligase (EC 6.1.1.9) (Valyl-tRNA synthetase) (ValRS)	valS PA3834	FUNCTION: Catalyzes the attachment of valine to tRNA(Val). As ValRS can inadvertently accommodate and process structurally similar amino acids such as threonine, to avoid such errors, it has a 'posttransfer' editing activity that hydrolyzes mischarged Thr-tRNA(Val) in a tRNA-dependent manner. {ECO:0000255|HAMAP-Rule:MF_02004}.		valyl-tRNA aminoacylation [GO:0006438]	cytosol [GO:0005829]	aminoacyl-tRNA editing activity [GO:0002161]; ATP binding [GO:0005524]; valine-tRNA ligase activity [GO:0004832]	SUBCELLULAR LOCATION: Cytoplasm {ECO:0000255|HAMAP-Rule:MF_02004}.
18.4387	18.4747	17.4094	14.1912	14.4259	13.616		18.9944	+	34.7_AUS 531	2	2	2	9.2	9.2	9.2	51.229	0	26.544	5122100	7	3.16451	0	4.02991	2.09442	186	Q9HX91	Uncharacterized protein PA3922	PA3922
20.0147	19.3781	17.4387	14.2596	15.2639	14.5147		29.1091	+	34.7_AUS 531	2	2	2	13.4	13.4	13.4	39.769	0	142.31	6064400	3	2.1651	0	4.26446	1.82926	53	P21175	Leucine-, isoleucine-, valine-, threonine-, and alanine-binding protein (LIVAT-BP) (Leu/Ile/Val/Thr/Ala-binding protein)	braC PA1074	FUNCTION: Component of the high-affinity leucine, isoleucine, valine transport system I (LIV-I), which is operative without Na(+) and is specific for alanine and threonine, in addition to branched-chain amino acids (PubMed:2509433). Binds L-leucine, L-isoleucine, L-valine, L-threonine and L-alanine with nanomolar affinities. Can also bind L-homoserine with high affinity (PubMed:31627455). {ECO:00…		branched-chain amino acid transport [GO:0015803]; D-alanine transmembrane transport [GO:0042941]; L-alanine transport [GO:0015808]; L-isoleucine import across plasma membrane [GO:1903806]; L-valine import across plasma membrane [GO:1903805]	periplasmic space [GO:0042597]		SUBCELLULAR LOCATION: Periplasm {ECO:0000250}.
17.596	19.0634	18.4057	15.2209	14.7171	12.2886		12.8937	+	34.7_AUS 531	2	2	2	14.5	14.5	14.5	18.126	0	22.23	4595500	4	1.89137	0	4.27952	1.71198	267	Q9I2U9	Peptidyl-prolyl cis-trans isomerase (PPIase) (EC 5.2.1.8)	ppiB PA1793	FUNCTION: PPIases accelerate the folding of proteins. It catalyzes the cis-trans isomerization of proline imidic peptide bonds in oligopeptides. {ECO:0000256|ARBA:ARBA00002388, ECO:0000256|RuleBase:RU363019}.		protein folding [GO:0006457]; protein peptidyl-prolyl isomerization [GO:0000413]		peptidyl-prolyl cis-trans isomerase activity [GO:0003755]
19.2037	18.5997	18.1211	13.355	14.5797	15.0495		16.2234	+	34.7_AUS 531	2	2	2	20	20	20	15.463	0	108.75	4802600	3	2.71811	0	4.31339	2.05957	329	Q9I6H6	DUF4399 domain-containing protein	PA0315
20.3692	20.3026	20.2571	16.4572	16.1065	14.7962		18.3296	+	34.7_AUS 531	2	2	2	11.6	11.6	11.6	33.054	0	323.31	17565000	8	3.06071	0	4.52301	2.25418	283	Q9I402	L-glutamate/L-aspartate-binding protein	PA1342	FUNCTION: Binds L-glutamate and L-aspartate. {ECO:0000269|PubMed:31627455}.		D-amino acid transport [GO:0042940]	extracellular space [GO:0005615]; outer membrane-bounded periplasmic space [GO:0030288]		SUBCELLULAR LOCATION: Periplasm {ECO:0000305}.
20.9269	15.2409	20.501	15.235	13.7445	13.8908		97.6941	+	34.7_AUS 531	2	2	2	26.7	26.7	26.7	9.0865	0	57.654	10449000	4	1.14507	0.0025	4.59947	1.35718	39	P05384	DNA-binding protein HU-beta	hupB PA1804	FUNCTION: Histone-like DNA-binding protein which is capable of wrapping DNA to stabilize it, and thus to prevent its denaturation under extreme environmental conditions.		chromosome condensation [GO:0030261]	cytosol [GO:0005829]	DNA binding [GO:0003677]; structural constituent of chromatin [GO:0030527]
18.8403	18.0976	18.2684	14.0371	13.6852	13.6082		23.9707	+	34.7_AUS 531	2	2	2	16.4	16.4	16.4	18.044	0	323.31	4095300	8	4.22828	0	4.62532	2.62727	155	Q9HW11	UPF0234 protein PA4395	PA4395				cytosol [GO:0005829]	nucleotide binding [GO:0000166]
19.1947	19.3853	18.789	14.6379	14.296	14.4445		26.9124	+	34.7_AUS 531	3	3	3	15	15	15	44.18	0	73.31	7334400	7	4.68263	0	4.66354	2.74039	280	Q9I3Q6	Flagellar hook-length control protein-like C-terminal domain-containing protein	PA1441
18.6212	18.7843	20.651	15.697	13.7141	14.557		18.7303	+	34.7_AUS 531	5	5	5	14.7	14.7	14.7	61.869	0	323.31	18361000	15	2.24701	0	4.69609	1.98283	213	Q9HZ71	Small ribosomal subunit protein bS1 (30S ribosomal protein S1)	rpsA PA3162	FUNCTION: Binds mRNA; thus facilitating recognition of the initiation point. It is needed to translate mRNA with a short Shine-Dalgarno (SD) purine-rich sequence (By similarity). {ECO:0000250}.		translation [GO:0006412]	cytosolic small ribosomal subunit [GO:0022627]	mRNA binding [GO:0003729]; structural constituent of ribosome [GO:0003735]
19.6999	19.0787	20.5132	14.596	14.5583	15.6186		34.3896	+	34.7_AUS 531	2	2	2	33.3	33.3	33.3	9.8923	0	323.31	12700000	12	3.06239	0	4.83963	2.37073	184	Q9HX76	Probable DNA binding protein	PA3940	FUNCTION: Histone-like DNA-binding protein which is capable of wrapping DNA to stabilize it, and thus to prevent its denaturation under extreme environmental conditions. {ECO:0000256|ARBA:ARBA00003819}.			cytosol [GO:0005829]	DNA binding [GO:0003677]; structural constituent of chromatin [GO:0030527]
18.5313	17.7861	18.9172	13.3452	13.2312	13.829		36.4059	+	34.7_AUS 531	3	3	3	25.9	25.9	25.9	16.164	0	159.84	5284800	9	3.69926	0	4.94306	2.63042	122	Q9HUM9	Small ribosomal subunit protein bS6 (30S ribosomal protein S6)	rpsF PA4935	FUNCTION: Binds together with bS18 to 16S ribosomal RNA. {ECO:0000250}.		translation [GO:0006412]	cytosolic small ribosomal subunit [GO:0022627]	small ribosomal subunit rRNA binding [GO:0070181]; structural constituent of ribosome [GO:0003735]
19.1922	19.2117	19.2863	14.3144	14.5394	13.6752		29.8012	+	34.7_AUS 531	5	5	5	18.1	18.1	18.1	40.404	0	252.54	10121000	12	4.38121	0	5.05373	2.87074	316	Q9I5Y4	Phosphoglycerate kinase (EC 2.7.2.3)	pgk PA0552		PATHWAY: Carbohydrate degradation; glycolysis; pyruvate from D-glyceraldehyde 3-phosphate: step 2/5. {ECO:0000255|HAMAP-Rule:MF_00145}.	gluconeogenesis [GO:0006094]; glycolytic process [GO:0006096]; phosphorylation [GO:0016310]	cytosol [GO:0005829]	ADP binding [GO:0043531]; ATP binding [GO:0005524]; phosphoglycerate kinase activity [GO:0004618]	SUBCELLULAR LOCATION: Cytoplasm {ECO:0000255|HAMAP-Rule:MF_00145}.
20.3972	20.1741	20.7346	14.1338	16.4377	15.1646		37.5984	+	34.7_AUS 531	2	2	2	11.5	11.5	11.5	39.912	0	273.53	13137000	8	2.7863	0	5.18995	2.37423	304	Q9I576	4-hydroxyphenylpyruvate dioxygenase (4HPPD) (HPD) (HPPDase) (EC 1.13.11.27)	hpd PA0865		PATHWAY: Amino-acid degradation; L-phenylalanine degradation; acetoacetate and fumarate from L-phenylalanine: step 3/6.	L-phenylalanine catabolic process [GO:0006559]; tyrosine catabolic process [GO:0006572]		4-hydroxyphenylpyruvate dioxygenase activity [GO:0003868]; metal ion binding [GO:0046872]
23.3317	22.0791	23.1322	17.5388	16.7832	16.8365		78.5587	+	34.7_AUS 531	2	2	2	19.6	19.6	19.6	21.97	0	323.31	70831000	24	3.64637	0	5.79482	2.95873	242	Q9I131	Esterase	PA2451
21.9925	20.3079	21.2299	15.5535	15.4033	15.051		56.752	+	34.7_AUS 531	4	4	4	60.5	60.5	60.5	7.8706	0	323.31	29716000	13	3.48153	0	5.84084	2.90689	320	Q9I613	Pyrroloquinoline quinone biosynthesis protein PqqE	PA0505
20.3761	20.6684	20.8084	14.4782	14.5018	15.2854		71.8343	+	34.7_AUS 531	4	4	4	48.9	48.9	48.9	20.702	0	323.31	26811000	18	4.42672	0	5.8625	3.26743	126	Q9HV42	Protein GrpE (HSP-70 cofactor)	grpE PA4762	FUNCTION: Participates actively in the response to hyperosmotic and heat shock by preventing the aggregation of stress-denatured proteins, in association with DnaK and GrpE. It is the nucleotide exchange factor for DnaK and may function as a thermosensor. Unfolded proteins bind initially to DnaJ; upon interaction with the DnaJ-bound protein, DnaK hydrolyzes its bound ATP, resulting in the formati…		protein folding [GO:0006457]	cytosol [GO:0005829]	adenyl-nucleotide exchange factor activity [GO:0000774]; protein homodimerization activity [GO:0042803]; protein-folding chaperone binding [GO:0051087]; unfolded protein binding [GO:0051082]	SUBCELLULAR LOCATION: Cytoplasm {ECO:0000255|HAMAP-Rule:MF_01151}.
20.3662	20.8902	20.3349	13.3585	15.3445	14.6528		52.4692	+	34.7_AUS 531	8	8	8	24.3	24.3	24.3	68.402	0	323.31	50971000	41	3.24634	0	6.07852	2.88181	127	Q9HV43	Chaperone protein DnaK (HSP70) (Heat shock 70 kDa protein) (Heat shock protein 70)	dnaK PA4761	FUNCTION: Acts as a chaperone. {ECO:0000250}.		bacterial-type flagellum-dependent swimming motility [GO:0071977]; biological process involved in interaction with host [GO:0051701]; chaperone cofactor-dependent protein refolding [GO:0051085]; protein refolding [GO:0042026]; protein secretion by the type III secretion system [GO:0030254]; type IV pilus-dependent motility [GO:0043107]	cytosol [GO:0005829]	ATP binding [GO:0005524]; ATP hydrolysis activity [GO:0016887]; ATP-dependent protein folding chaperone [GO:0140662]; heat shock protein binding [GO:0031072]; protein folding chaperone [GO:0044183]; unfolded protein binding [GO:0051082]
23.2102	22.8802	21.9662	17.1973	16.297	15.2294		95.8828	+	34.7_AUS 531	2	2	2	24.4	24.4	24.4	13.033	0	323.31	68148000	17	3.16093	0	6.4443	2.95657	289	Q9I4N7	Flagellar protein FlaG	PA1093
21.4532	21.4798	20.3024	14.3517	13.5661	15.6825		137.33	+	34.7_AUS 531	7	7	7	30.2	30.2	30.2	33.961	0	323.31	34098000	17	3.06858	0	6.54504	2.93568	241	Q9I130	Enterochelin esterase N-terminal domain-containing protein	PA2452			iron ion transport [GO:0006826]	cytoplasm [GO:0005737]	enterochelin esterase activity [GO:0008849]; iron ion binding [GO:0005506]
21.0836	21.4449	21.4911	13.8059	15.6182	14.0398		169.495	+	34.7_AUS 531	7	7	7	32.3	32.3	32.3	46.844	0	323.31	101810000	57	3.52152	0	6.85191	3.28859	290	Q9I4P2	Flagellar hook-associated protein type 3 FlgL	flgL PA1087			bacterial-type flagellum-dependent cell motility [GO:0071973]	bacterial-type flagellum hook [GO:0009424]; extracellular region [GO:0005576]	structural molecule activity [GO:0005198]	SUBCELLULAR LOCATION: Bacterial flagellum {ECO:0000256|ARBA:ARBA00004365}. Secreted {ECO:0000256|ARBA:ARBA00004613}.

## Sheet: Exclusively detected in AUS 531
LFQ intensity 34.7 R1	LFQ intensity 34.7 R2	LFQ intensity 34.7 R3	LFQ intensity AUS 531 R1	LFQ intensity AUS 531 R2	LFQ intensity AUS 531 R3	N: Peptides	N: Razor + unique peptides	N: Unique peptides	N: Sequence coverage [%]	N: Unique + razor sequence coverage [%]	N: Unique sequence coverage [%]	N: Mol. weight [kDa]	N: Q-value	N: Score	N: Intensity	N: MS/MS count	T: Protein IDs	T: id	Protein names	Gene Names	Function [CC]	Pathway	Gene Ontology (biological process)	Gene Ontology (cellular component)	Gene Ontology (molecular function)	Subcellular location [CC]
NeuN	NeuN	NeuN	16.3378	16.1309	16.7803	3	3	3	4	4	4	100.05	0	33.641	502860	3	Q9HZC5	216	Aminopeptidase N (EC 3.4.11.2)	pepN PA3083			proteolysis [GO:0006508]		aminopeptidase activity [GO:0004177]; metallopeptidase activity [GO:0008237]; zinc ion binding [GO:0008270]
NeuN	NeuN	NeuN	19.2798	19.3315	19.1948	2	2	2	5.1	5.1	5.1	46.341	0	323.31	5114700	4	Q9I2A2	255	fumarylacetoacetase (EC 3.7.1.2)	fahA PA2008		PATHWAY: Amino-acid degradation; L-phenylalanine degradation; acetoacetate and fumarate from L-phenylalanine: step 6/6. {ECO:0000256|ARBA:ARBA00004782}.	homogentisate catabolic process [GO:1902000]; L-phenylalanine catabolic process [GO:0006559]; tyrosine catabolic process [GO:0006572]		fumarylacetoacetase activity [GO:0004334]
