# Supplementary material for: Challenging the paradigm: non-canonical exoprotease cheating in clinical Pseudomonas aeruginosa isolates
Source: FEMS Microbiol Ecol. 2025 Oct 22;101(11):fiaf106. doi: 10.1093/femsec/fiaf106 (PMC12574336; doi:10.1093/femsec/fiaf106)
Supplement: fiaf106_Supplemental_Files [file fiaf106_supplemental_files.zip › Table S3.xlsx]

## Sheet: Cheater_Control_vs_Case
GeneID	Base mean	log2(FC)	StdErr	Wald-Stats	P-value	P-adj	Chromosome	Start	End	Strand	transcript_id	CDS_name	replicon_xref
PGD111460	1099.37	8.65474	0.850612	10.1747	2.5713e-24	1.2188e-21	chromosome	4839596	4840712	+	PA4311	conserved hypothetical protein	NC_002516.2
PGD106918	18.5741	7.79576	1.7541	4.4443	8.81775e-06	0.000348301	chromosome	2267637	2269362	-	PA2069	probable carbamoyl transferase	NC_002516.2
PGD107380	68.4115	7.30635	1.31337	5.56304	2.65111e-08	2.09438e-06	chromosome	2530388	2531840	-	PA2300	chitinase	NC_002516.2
PGD102977	26.8736	6.90793	1.65107	4.18391	2.86539e-05	0.00087538	chromosome	141916	142327	+	PA0122	rahU	NC_002516.2
PGD109391	9.32757	6.79354	1.90042	3.57475	0.000350564	0.00536023	chromosome	3679945	3680461	+	PA3287	conserved hypothetical protein	NC_002516.2
PGD110266	64.4398	6.58769	1.15066	5.72513	1.03357e-08	9.79828e-07	chromosome	4168986	4170483	-	PA3724	elastase LasB	NC_002516.2
PGD103013	99.6419	6.00723	0.950961	6.31701	2.66677e-10	5.4076e-08	chromosome	158906	160472	+	PA0140	alkyl hydroperoxide reductase subunit F	NC_002516.2
PGD109777	40.3182	5.8317	1.19843	4.86612	1.1381e-06	6.74324e-05	chromosome	3892120	3893008	-	PA3479	rhamnosyltransferase chain A	NC_002516.2
PGD107802	24.1951	5.80344	1.45039	4.0013	6.29941e-05	0.00149296	chromosome	2829439	2830834	+	PA2512	anthranilate dioxygenase large subunit	NC_002516.2
PGD112227	97.2083	5.70226	1.38413	4.11974	3.79295e-05	0.00105756	chromosome	5258723	5260262	+	PA4688	iron (III)-transport system permease HitB	NC_002516.2
PGD112074	22.1057	5.58781	1.37613	4.06054	4.89601e-05	0.00122143	chromosome	5170184	5171726	-	PA4613	catalase	NC_002516.2
PGD106522	18.107	5.38231	1.44305	3.72981	0.000191622	0.0038066	chromosome	2032694	2033951	+	PA1871	LasA protease precursor	NC_002516.2
PGD107386	9.01298	5.32401	1.82993	2.90941	0.00362114	0.0440108	chromosome	2539062	2540082	-	PA2303	AmbD	NC_002516.2
PGD104452	16.5969	5.15225	1.4383	3.58218	0.000340735	0.00536023	chromosome	927879	928830	+	PA0849	thioredoxin reductase 2	NC_002516.2
PGD111458	35.0276	5.14865	1.38972	3.70482	0.000211544	0.00401087	chromosome	4837389	4839279	+	PA4310	chemotactic transducer PctB	NC_002516.2
PGD104458	16.2195	5.1202	1.43191	3.57578	0.00034919	0.00536023	chromosome	930652	931822	-	PA0852	chitin-binding protein CbpD precursor	NC_002516.2
PGD111588	56.4095	5.01556	1.2752	3.93314	8.38417e-05	0.00180641	chromosome	4904646	4907703	+	PA4375	Resistance-Nodulation-Cell Division (RND) multidrug efflux transporter MexW	NC_002516.2
PGD105266	13.4458	4.96357	1.5218	3.26164	0.00110769	0.0150012	chromosome	1355630	1357070	+	PA1249	alkaline metalloproteinase precursor	NC_002516.2
PGD111292	178.181	4.85144	0.772729	6.27832	3.42253e-10	5.4076e-08	chromosome	4752259	4753708	-	PA4236	catalase	NC_002516.2
PGD103011	107.54	4.80066	0.836619	5.73816	9.57094e-09	9.79828e-07	chromosome	158198	158762	+	PA0139	alkyl hydroperoxide reductase subunit C	NC_002516.2
PGD106634	11.6382	4.75192	1.54908	3.06758	0.00215797	0.0284133	chromosome	2106579	2108880	+	PA1927	5-methyltetrahydropteroyltriglutamate-homocysteine S-methyltransferase	NC_002516.2
PGD109775	18.9041	4.37529	1.22002	3.58625	0.000335469	0.00536023	chromosome	3890774	3892055	-	PA3478	rhamnosyltransferase chain B	NC_002516.2
PGD113830	61.6123	4.15134	0.876642	4.7355	2.18515e-06	9.41601e-05	chromosome	6162220	6163969	+	PA5473	conserved hypothetical protein	NC_002516.2
PGD111086	21.9265	4.0247	1.12197	3.58716	0.000334295	0.00536023	chromosome	4622811	4624239	+	PA4133	cytochrome c oxidase subunit (cbb3-type)	NC_002516.2
PGD107384	33.5136	3.99035	1.09305	3.65065	0.000261575	0.00476871	chromosome	2532668	2539043	-	PA2302	AmbE	NC_002516.2
PGD103951	28.5656	3.85662	1.29587	2.97608	0.00291963	0.0374029	chromosome	668460	669291	+	PA0606	AgtD	NC_002516.2
PGD110976	41.6949	3.78142	0.925054	4.08779	4.35506e-05	0.00114683	chromosome	4555253	4558229	+	PA4078	probable nonribosomal peptide synthetase	NC_002516.2
PGD106528	69.1346	3.21563	0.810008	3.96987	7.19114e-05	0.00162314	chromosome	2036440	2043847	+	PA1874	hypothetical protein	NC_002516.2
PGD104686	34.7491	3.10878	0.915664	3.39511	0.000686005	0.00956372	chromosome	1047548	1048019	-	PA0962	DNA-binding protein from starved cells, Dps	NC_002516.2
PGD110199	62.317	2.91426	0.825384	3.53079	0.000414318	0.00595112	chromosome	4131535	4133758	+	PA3690	probable metal-transporting P-type ATPase	NC_002516.2
PGD108054	80.4118	-2.25939	0.770244	-2.93334	0.00335333	0.0418284	chromosome	2977755	2979351	+	PA2634	isocitrate lyase AceA	NC_002516.2
PGD113612	23.9022	-3.86631	1.08676	-3.55765	0.000374192	0.00554272	chromosome	6038211	6039183	-	PA5369	phosphate ABC transporter, periplasmic phosphate-binding protein, PstS	NC_002516.2
PGD104766	46.8216	-3.95964	0.911328	-4.34491	1.39332e-05	0.000508028	chromosome	1083971	1085564	+	PA1001	anthranilate synthase component I	NC_002516.2
PGD112516	39.9901	-4.08837	0.978801	-4.17692	2.95487e-05	0.00087538	chromosome	5415412	5418124	-	PA4825	Mg(2+) transport ATPase, P-type 2	NC_002516.2
PGD104756	64.8999	-4.15638	0.868824	-4.78391	1.71915e-06	8.14879e-05	chromosome	1078461	1080015	+	PA0996	PqsA	NC_002516.2
PGD112165	28.1855	-4.19852	1.12611	-3.72835	0.000192739	0.0038066	chromosome	5226991	5227891	+	PA4659	probable transcriptional regulator	NC_002516.2
PGD104762	83.7388	-4.68358	0.873386	-5.36255	8.20533e-08	5.55618e-06	chromosome	1081941	1082955	+	PA0999	3-oxoacyl-[acyl-carrier-protein] synthase III	NC_002516.2
PGD112280	166.951	-5.91094	1.22469	-4.82649	1.38961e-06	7.31859e-05	chromosome	5289216	5291511	+	PA4710	Heme/Hemoglobin uptake outer membrane receptor PhuR precursor	NC_002516.2
PGD112272	82.345	-6.73764	1.56016	-4.31856	1.57052e-05	0.000531732	chromosome	5285267	5286035	-	PA4706	PhuV	NC_002516.2
